# Supplementary material for: Nmf9 Encodes a Highly Conserved Protein Important to Neurological Function in Mice and Flies
Source: PLoS Genet. 2015 Jul 1;11(7):e1005344. doi: 10.1371/journal.pgen.1005344 (PMC4488434; doi:10.1371/journal.pgen.1005344)
Supplement: S1 Table — Dinucleotide repeat sequences were identified from an early draft public mouse reference sequence (MGSCv2) and tested for length polymorphism in mapping strains. (XLSX) [file pgen.1005344.s001.xlsx]

## Sheet: S1 Table
Lab Name (MGSCv2)	Left primer	Right primer	mm10 location	size	C57BL/6J	A/J	AKR/J	BALB/cJ	C3H	DBA/2J
88861616	GCTGGAAATTTCTGGCGAGT	CACCTGGTGGCAGTAGGATT	chr11:88197238-88197344	107	1	2	2	1		2
88904716	TCTGTAACCCTAGACTGTCTCCA	TCTCTGTGCGTGTGTGTGC	chr11:88240426-88240540	115	1					2
88960657	CCCTGGAAAGAGACAGAAGA	GGGTAGACCTCTAATAACCTTCCT	chr11:88296287-88296404	118	2	3	1	2	3	3
89115872	AGCCACTAGTTAGGTACACATGCTT	CCATGCTGGCTATTCCTCTT	chr11:88448805-88448915	111	2	1	1	1	1	1
89606031	GTGCCAACCTTGCCTTACAA	AGTGAGCTTCCCATCTGTGC	chr11:88939657-88939763	107	1		2		2
90022002	TCCCCACGTGCATGCTAT	TGTCTCTAGGTGTCTCTGTGTGTG	chr11:89278215-89278374	160	1		2		2
90034115	GCGAATGAACACACACACAC	CCATGGATGGTAAACAACGTG	chr11:89290326-89290434	109	1		2		2
90035620	ACATGCACACATGGACACG	AGCATGTGCGAGCATTCG	chr11:89291831-89291973	143	1		2		2
90060505	CTTCCAAACACATGCATCACA	GGAGCCCATGTCAGAATGTC	chr11:89316556-89316699	144	2		1		1
90071212	CTAACTCCACCCCTGCCATT	CCTACTCTGTTAGGCGCGAGT	chr11:89327072-89327171	100	1		2		2
90230780	GAGGAACGACATCTTGGATGA	GGCATGCACACACACACTAA	chr11:89483266-89483414	149	1	2	1	2	2	2
90274092	GGGGGAAAGGTCTTCAATTC	AGTCCACCAAGACAGGAAGC	chr11:89526256-89526370	115	1		2
90286564	GGATGGCTGGATTTCTCAAG	AACACACACCGAAGTCATGG	chr11:89538724-89538830	107	1		2		2
91463714	TGCCTCTCTACATCCCTAGAGT	GGCCCACAAGATAGCATCAT	chr11:90709558-90709692	135	1	2	1.5	2	3	3
Note: Columns F-K denote apparent size variants after electrophoresis in 4% agarose gels, with 1 being the highest molecular weight and alternative alleles labels in order.
Nearest proximal and distal markers that recombine with nmf9 are indicated in boldface; markers between these positions did not recombine in the mapping crosses.
