# Supplementary material for: Nmf9 Encodes a Highly Conserved Protein Important to Neurological Function in Mice and Flies
Source: PLoS Genet. 2015 Jul 1;11(7):e1005344. doi: 10.1371/journal.pgen.1005344 (PMC4488434; doi:10.1371/journal.pgen.1005344)
Supplement: S2 Table — (XLSX) [file pgen.1005344.s002.xlsx]

## Sheet: S2 Table
Phenotype	Statistical test	N, +/+ female	N, +/+ male	N, n/+ female	N, n/+ male	N, n/n female	N, n/n male	P-value (genotype)	P-value (sex)	P-value (age)	P-value (sex*genotype interaction)	Figure
Landing test	Fisher exact; log-linear interaction*	28	19	-	-	22	19	1.87e-08	0.52	-	-	1A
Forced swim: right-censored time to fail	Stratified log rank tests	28	19	-	-	22	19	9.466e-08	0.01658	-	-	1B
Circling (proportion): progression 21d-6 mo.	Fisher exact; log-linear interaction*	33	25	-	-	27 (16-19/age)	22 (13-16/age)	1.45e-05	0.02122	0.013	-	1C
Head tilt (proportion): progression 21d-6 mo.	Fisher exact; log-linear interaction*	33	25			27 (16-19/age)	22 (13-16/age)	0.0002339	0.01529	0.03001	-	-
Head nodding (proportion): progression 21d-6 mo.	Fisher exact; log-linear interaction*	33	25	-	-	27 (16-19/age)	22 (13-16/age)	1.017e-15	0.1161	0.001398	-	1D
Hyperactivity (proportion): progression 21d-6 mo.	Fisher exact; log-linear interaction*	33	25	-	-	27 (16-19/age)	22 (13-16/age)	2.874e-11	0.2382	0.2842	-	1E
Tremor (proportion): progression 21d-6 mo.	Fisher exact; log-linear interaction*	33	25	-	-	27 (16-19/age)	22 (13-16/age)	6.497e-11	0.259	0.9336	-	1F
Acoustic startle	2-factor ANOVA	12	12	-	-	13	7	0.3024	0.2834	-	0.051	S1C
Contexual fear conditioning	2-factor ANOVA	14	11	-	-	8	8	0.0018	0.29	-	0.026	4A
Tone-cued fear conditioning	2-factor ANOVA	14	11	-	-	8	8	0.002	0.09	-	0.37	4A
Circadian period	2-factor ANOVA	14	9	-	-	12	10	0.014	0.14	-	0.44	4C
Circadian onset error	2-factor ANOVA	14	9	-	-	12	10	0.034	0.012	-	0.7	4C
Elevated plus maze: percentage time in open arm	2-factor ANOVA	14	11	-	-	8	8	0.267	0.2239	-	0.151	5A
Elevated plus maze: number of transitions	2-factor ANOVA	14	11	-	-	8	8	0.115	0.2315	-	0.399	5A
Open field: time in center	2-factor ANOVA	14	11	-	-	8	8	0.004347	0.82426	-	0.523	5B
Open field: line cross	2-factor ANOVA	14	11	-	-	8	8	3.426e-07	0.0004	-	0.00415	5B
Marble burying	2-factor ANOVA	10	8	-	-	9	9	0.15	0.68	-	0.603	5C
Buried food	2-factor ANOVA	13	10	-	-	10	9	0.1126	0.0895	-	0.0562	5D
Odor habituation-dishabituation	MANOVA	10	8	-	-	9	9	0.6939	0.3023	-	0.7799	5E
Weight (21d)	2-factor ANOVA	11	10	-	-	10	6	0.7602	0.109	-	0.3604	5F
Weight (2m)	2-factor ANOVA	15	12	-	-	16	8	0.01379	2e-16	-	0.08532	5F
Weight (6m)	2-factor ANOVA	13	8	-	-	12	9	0.00878	4.32e-13	-	0.11679	5F
Food consumption	2-factor ANOVA	10	8	-	-	9	9	0.10932	0.75495	-	0.05591	5G
Landing test	Fisher exact	-	-	11	6	8	7	5.261e-06	-	-	-	7B
Hyperactivity	Fisher exact	-	-	11	6	8	8	0.005267	-	-	-	7B
Head nodding	Fisher exact	-	-	11	6	8	8	1.26e-05	-	-	-	7B
Tremor	Fisher exact	-	-	11	6	8	8	0.0003614	-	-	-	7B
Forced swim: right-censored time to fail	Log rank test	-	-	11	6	8	8	0.001116	-	-		7C
