# Supplementary material for: Nmf9 Encodes a Highly Conserved Protein Important to Neurological Function in Mice and Flies
Source: PLoS Genet. 2015 Jul 1;11(7):e1005344. doi: 10.1371/journal.pgen.1005344 (PMC4488434; doi:10.1371/journal.pgen.1005344)
Supplement: S3 Table — Animals were housed in 12:12 LD cycles for a minimum of 7 days prior to transition to DD. Tau, power, and onset were calculated as average over ~14 days. N = 14 +/+ females, 12 mutant females, 9 +/+ males, 10 mutant males. Data was analyzed using two-way ANOVA. (XLSX) [file pgen.1005344.s003.xlsx]

## Sheet: S3 Table
	Mean values by class
Property	wildtype female	nmf9 female	wildtype males	nmf9 males	p (genotype)
DD periodogram tau (hr)	23.89	23.72	23.939	23.84	0.01
DD periodogram power (a.u.)	1806.95	1685.19	2189.07	1603.48	0.03
DD activity (counts/min)*	41.17	30.75	44.68	38.65	ns
DD onset tau (hr)	23.89	23.76	23.3	23.87	ns
DD onset error (hr)	0.26	0.34	0.19	0.25	0.04
LD periodogram tau (hr)	23.92	23.92	23.98	23.98	ns
LD periodogram power (a.u.)	2220.3	1999.21	2440.57	2261.47	ns
LD activity (counts/min)*	44.84	37.43	43.88	43.07	ns
*each count is one half wheel revolution.
