# Supplementary material for: Nmf9 Encodes a Highly Conserved Protein Important to Neurological Function in Mice and Flies
Source: PLoS Genet. 2015 Jul 1;11(7):e1005344. doi: 10.1371/journal.pgen.1005344 (PMC4488434; doi:10.1371/journal.pgen.1005344)
Supplement: S4 Table — Homologs of Nmf9 were identified in various databases and hand curated. Due to quality of genomes available, sequences that contain more than 50% gaps were removed and not included in this list. Due to poor assembly, all homolog sequences, with the exception of H. sapiens, was manually assembled utilizing the BLAST, BLAST, TBLASTN tools available in many of the databases, the ID of the seed sequence was listed when available. Species highlighted in yellow indicate the sequences used on whole-protein conservation analysis. 52 species containing ancestral versions of the homolog and 61 species containing derived version of the homolog were used for the region specific analysis of conservation. (XLSX) [file pgen.1005344.s004.xlsx]

## Sheet: S4 Table
common name	organism	homolog	superphylum	phylum	group	database	identifier (derived)	Identifier (ancestral)
panda	Ailuropoda melanoleuca	derived	Deuterostomia	Chordata	mammal-eutherian	Ensembl	ENSAMEG00000002831
cow	Bos taurus	derived	Deuterostomia	Chordata	mammal-eutherian	Ensembl	ENSBTAG00000021292
marmoset	Callithrix jacchus	derived	Deuterostomia	Chordata	mammal-eutherian	Ensembl	ENSCJAG00000011229
dog	Canis lupus familiaris	derived	Deuterostomia	Chordata	mammal-eutherian	Ensembl	ENSCAFG00000017372
guinea pig	Cavia porcellus	derived	Deuterostomia	Chordata	mammal-eutherian	Ensembl	ENSCPOG00000004925
sloth	Choloepus hoffmanni	derived	Deuterostomia	Chordata	mammal-eutherian	Ensembl	ENSCHOG00000012184
armadillo	Dasypus novembinctus	derived	Deuterostomia	Chordata	mammal-eutherian	Ensembl	ENSDNOG00000024881
kangaroo rat	Dipodomys ordii	derived	Deuterostomia	Chordata	mammal-eutherian	Ensembl	ENSDORG00000007824
tenrec	Echinops telfairi	derived	Deuterostomia	Chordata	mammal-eutherian	Ensembl	ENSETEG00000019030
horse	Equus caballus	derived	Deuterostomia	Chordata	mammal-eutherian	Ensembl	ENSECAG00000019701
hedgehog	Erinaceus europaeus	derived	Deuterostomia	Chordata	mammal-eutherian	Ensembl	ENSEEUG00000005948
cat	Felis catus	derived	Deuterostomia	Chordata	mammal-eutherian	Ensembl	ENSFCAG00000001897
gorilla	Gorilla gorilla gorilla	derived	Deuterostomia	Chordata	mammal-eutherian	Ensembl	ENSGGOG00000005100
naked mole rat	Heterocephalus glaber	derived	Deuterostomia	Chordata	mammal-eutherian	UCSC genome browser	JH602108.590
human	Homo sapiens	derived	Deuterostomia	Chordata	mammal-eutherian	Ensembl	ENSG00000153930
squirrel	Ictidomys tridecemlineaatus	derived	Deuterostomia	Chordata	mammal-eutherian	Ensembl	ENSSTOG00000010280
elephant	Loxodonta africana	derived	Deuterostomia	Chordata	mammal-eutherian	Ensembl	ENSLAFG00000001242
macaque	Macaca mulatta	derived	Deuterostomia	Chordata	mammal-eutherian	Ensembl	ENSMMUG00000005793
mouse lemur	Microcebus murinus	derived	Deuterostomia	Chordata	mammal-eutherian	Ensembl	ENSMICG00000003923
mouse	Mus musculus	derived	Deuterostomia	Chordata	mammal-eutherian	Ensembl	ENSMUSG00000047773
ferret	Mustela putorius furo	derived	Deuterostomia	Chordata	mammal-eutherian	Ensembl	ENSMPUG00000015393
microbat	Myotis lucifugus	derived	Deuterostomia	Chordata	mammal-eutherian	Ensembl	ENSMLUG00000005890
gibbon	Nomascus leucogenys	derived	Deuterostomia	Chordata	mammal-eutherian	Ensembl	ENSNLEG00000008001
pika	Ochotona princeps	derived	Deuterostomia	Chordata	mammal-eutherian	Ensembl	ENSOPRG00000000273
rabbit	Orctolagus cuniculus	derived	Deuterostomia	Chordata	mammal-eutherian	Ensembl	ENSOCUG00000001342
bushbaby	Otolemur garnettii	derived	Deuterostomia	Chordata	mammal-eutherian	Ensembl	ENSOGAG00000004979
chimpanzee	Pan troglodytes	derived	Deuterostomia	Chordata	mammal-eutherian	Ensembl	ENSPTRG00000009428
baboon	Papio hamadryas	derived	Deuterostomia	Chordata	mammal-eutherian	Ensembl	manually curated from genome
orangutan	Pongo abelii	derived	Deuterostomia	Chordata	mammal-eutherian	Ensembl	ENSPPYG00000008253
hyrax	Procavia capensis	derived	Deuterostomia	Chordata	mammal-eutherian	Ensembl	ENSPCAG00000014136
megabat	Pteropus vampyrus	derived	Deuterostomia	Chordata	mammal-eutherian	Ensembl	ENSPVAG00000006142
rat	Rattus norvegicus	derived	Deuterostomia	Chordata	mammal-eutherian	Ensembl	ENSRNOG00000002415
squirrel monkey	Saimiri boliviensis	derived	Deuterostomia	Chordata	mammal-eutherian	UCSC genome browser	JH378149.206
tasmanian devil	Sarcophilus harrisii	derived	Deuterostomia	Chordata	mammal-eutherian	Ensembl	ENSSHAG00000008960
shrew	Sorex araneus	derived	Deuterostomia	Chordata	mammal-eutherian	Ensembl	ENSSARG00000008053
pig	Sus scrofa	derived	Deuterostomia	Chordata	mammal-eutherian	Ensembl	ENSSSCG00000017609
tarsier	Tarsius syrichta	derived	Deuterostomia	Chordata	mammal-eutherian	Ensembl	ENSTSYG00000003762
manatee	Trichechus manatus latirostris	derived	Deuterostomia	Chordata	mammal-eutherian	UCSC genome browser	JH594660.220
tree shrew	Tupaia belangeri	derived	Deuterostomia	Chordata	mammal-eutherian	Ensembl	ENSTBEG00000015417
dolphin	Tursiops truncatus	derived	Deuterostomia	Chordata	mammal-eutherian	Ensembl	ENSTTRG00000004357
alpaca	Vicugna pacos	derived	Deuterostomia	Chordata	mammal-eutherian	Ensembl	ENSVPAG00000010256
wallaby	Macropus eugenii	derived	Deuterostomia	Chordata	mammal-marsupial	Ensembl	ENSMEUG00000005081
opossum	Monodelphis domestica	derived	Deuterostomia	Chordata	mammal-marsupial	Ensembl	ENSMODG00000014826
platypus	Ornithorhynchus anatinus	derived	Deuterostomia	Chordata	mammal-monotreme	Ensembl	ENSOANG00000010292
frog	Xenopus tropicalis	both	Deuterostomia	Chordata	amphibian	Ensembl	ENSXETG00000001327	ENSXETG00000020302
chicken	Gallus gallus	both	Deuterostomia	Chordata	bird	Ensembl	ENSGALG00000003105	ENSGALG00000009205
medium groundn finch	Geospiza fortis	both	Deuterostomia	Chordata	bird	UCSC genome browser	JH739985.25	JH739973.18
turkey	Meleagris gallopavo	both	Deuterostomia	Chordata	bird	Ensembl	ENSMGAG00000008338	ENSMGAG00000009985
budgerigar	Melopsittacus undulatus	both	Deuterostomia	Chordata	bird	UCSC genome browser	JH556571.81	manually curated from genome
zebrafinch	Taeniopygia guttata	both	Deuterostomia	Chordata	bird	Ensembl	ENSTGUG00000009513	ENSTGUG00000003275
anole lizard	Anolis carolinensis	both	Deuterostomia	Chordata	reptile	Ensembl	ENSACAG00000009106	ENSACAG00000016399
painted turtle	Chrsemys picta bellii	both	Deuterostomia	Chordata	reptile	UCSC genome browser	JH584464.20	JH584610.17
Chinese turtle	Pelodiscus sinensis	both	Deuterostomia	Chordata	reptile	Ensembl	ENSPSIG00000017061	ENSPSIG00000002850
coelacanth	Latimeria chalumnae	both	Deuterostomia	Chordata	fish-lobe finned	Ensembl	ENSLACG00000008414	ENSLACG00000006593
zebrafish	Danio rerio	both	Deuterostomia	Chordata	fish-ray finned	Ensembl	ENSDARG00000060941	ENSDARG00000073777
cod	Gadus morhua	both	Deuterostomia	Chordata	fish-ray finned	UCSC genome browser	HE567771.4	HE571238
stickleback	Gasterosteus aculeatus	both	Deuterostomia	Chordata	fish-ray finned	Ensembl	ENSGACG00000010120	ENSGACG00000008256
tilapia	Oreochromis niloticus	both	Deuterostomia	Chordata	fish-ray finned	Ensembl	ENSONIG00000019082	ENSONIG00000020029
medaka	Oryzia latipes	both	Deuterostomia	Chordata	fish-ray finned	Ensembl	ENSORLG00000007139	paralogue not found
fugu	Takifu rubripes	both	Deuterostomia	Chordata	fish-ray finned	Ensembl	ENSTRUG00000003340	ENSTRUG00000014314
tetraodon	Tetraodon nigroviridis	both	Deuterostomia	Chordata	fish-ray finned	Ensembl	ENSTNIG00000003573	ENSTNIG00000012796
platyfish	Xiphophorus maculatus	both	Deuterostomia	Chordata	fish-ray finned	Ensembl	ENSXMAG00000016934	ENSXMAG00000008777
lamprey	Petromyzon marinus	ancestral	Deuterostomia	Chordata	vertebrate-jawless	Ensembl		ENSPMAG00000005632
sea urchin	Strongylocentrotus purpuratus	ancestral	Deuterostomia	Echinodermata	invertebrate	NCBI		XM_003726382.1
aphid	Acyrthosiphon pisum	ancestral	Protostomia-Ecdysozoa	Arthropoda	insect	NCBI		XM_003247415.1
honey bee	Apis mellifera	ancestral	Protostomia-Ecdysozoa	Arthropoda	insect	NCBI		XR_120109.1
silk worm	Bombyx mori	ancestral	Protostomia-Ecdysozoa	Arthropoda	insect	Silkworm Database		BGIBMGA007117-TA
mosquito	Aedes aegypti	ancestral	Protostomia-Ecdysozoa	Arthropoda	insect	NCBI		XM_001662701.1
mosquito	Anopheles gambiae	ancestral	Protostomia-Ecdysozoa	Arthropoda	insect	NCBI		XM_321358.5
mosquito	Culex quinquefascitus	ancestral	Protostomia-Ecdysozoa	Arthropoda	insect	NCBI		XM_001861405.1
fruit fly	Drosophila ananasae	ancestral	Protostomia-Ecdysozoa	Arthropoda	insect	NCBI		XM_001953872.1
fruit fly	Drosophila erecta	ancestral	Protostomia-Ecdysozoa	Arthropoda	insect	NCBI		XM_001982206.1
fruit fly	Drosophila grimshawi	ancestral	Protostomia-Ecdysozoa	Arthropoda	insect	NCBI		XM_001993769.1
fruit fly	Drosophila melanogaster	ancestral	Protostomia-Ecdysozoa	Arthropoda	insect	NCBI		NM_001260314.2
fruit fly	Drosophila mojavenis	ancestral	Protostomia-Ecdysozoa	Arthropoda	insect	NCBI		XM_002001510.1
fruit fly	Drosophila pseudoobscura	ancestral	Protostomia-Ecdysozoa	Arthropoda	insect	NCBI		XM_003736487.1
fruit fly	Drosophila sechellia	ancestral	Protostomia-Ecdysozoa	Arthropoda	insect	NCBI		XM_002032203.1
fruit fly	Drosophila simulans	ancestral	Protostomia-Ecdysozoa	Arthropoda	insect	NCBI		XM_002104422.1
fruit fly	Drosophila virilis	ancestral	Protostomia-Ecdysozoa	Arthropoda	insect	NCBI		XM_002055973.1
fruit fly	Drosophila yakuba	ancestral	Protostomia-Ecdysozoa	Arthropoda	insect	NCBI		XM_002098289.1
deer tick	Ixodes scapularis	ancestral	Protostomia-Ecdysozoa	Arthropoda	insect	NCBI		XM_002435547.1
wasp	Nasonia vitripennis	ancestral	Protostomia-Ecdysozoa	Arthropoda	insect	NCBI		XM_001607671.2
louse	Pediculus humanus corporis	ancestral	Protostomia-Ecdysozoa	Arthropoda	insect	NCBI		XM_002427187.1
beetle	Tribolium castaneum	ancestral	Protostomia-Ecdysozoa	Arthropoda	insect	NCBI		XM_967507.2
water flea	Daphnia pulex	ancestral	Protostomia-Ecdysozoa	Arthropoda	crustacean	Daphnia Genomics		manually curated from genome
nematode	Caenorhabditis brenneri	ancestral	Protostomia-Ecdysozoa	Nematoda	nematode worm	UCSC genome browser		manually curated from genome
nematode	Caenorhabditis briggsae	ancestral	Protostomia-Ecdysozoa	Nematoda	nematode worm	NCBI		XM_002644730.1
nematode	Caenorhabditis elegans	ancestral	Protostomia-Ecdysozoa	Nematoda	nematode worm	UCSC genome browser		R07E4.1a
nematode	Caenorhabditis japonica	ancestral	Protostomia-Ecdysozoa	Nematoda	nematode worm	UCSC genome browser		manually curated from genome
nematode	Caenorhabditis remanei	ancestral	Protostomia-Ecdysozoa	Nematoda	nematode worm	NCBI		XM_003117930.1
polychaete worm	Capitella teleta	ancestral	Protostomia-Lophotrochozoa	Annelida	invertebrate	JGI		manually curated from genome
leech	Helobdella robusta	ancestral	Protostomia-Lophotrochozoa	Annelida	invertebrate	JGI		manually curated from genome
sea snail	Lottia gigantea	ancestral	Protostomia-Lophotrochozoa	Mollusca	mollusk	JGI		manually curated from genome
sea anemone	Nematostella vectensis	ancestral	none	Cnidaria	anthozoa	NCBI		XM_001625514.1
trichoplax	Trichoplax adhaerens	ancestral	none	Placozoa	placozoa	JGI		manually curated from genome
choanoflagellate	Monosiga brevicollis	ancestral	Protist	Choanozoa	invertebrate	JGI		manually curated from genome
Notes:
Species and sequences highlighted in yellow were used for the full alignment in Figure 5B.
Clear homologs are found in the recent sequences of the sponge, Amphimedon queenslandica, and several Choanozoa, though these were not available at the time of analysis.
