# Supplementary material for: Nmf9 Encodes a Highly Conserved Protein Important to Neurological Function in Mice and Flies
Source: PLoS Genet. 2015 Jul 1;11(7):e1005344. doi: 10.1371/journal.pgen.1005344 (PMC4488434; doi:10.1371/journal.pgen.1005344)
Supplement: S5 Table — (XLSX) [file pgen.1005344.s005.xlsx]

## Sheet: S5 Table
Phenotype	Statistical test	Males	Females
Activity / min. awake	Wilcoxon rank sum (2-tailed)	< 2.2e-16	< 2.2e-16
Sleep / 24 hr.	Wilcoxon rank sum (2-tailed)	7.183e-09	0.02387
Day sleep latency	Wilcoxon rank sum (2-tailed)	0.0004	2.984e-06
Night sleep latency	Wilcoxon rank sum (2-tailed)	0.7796	0.01761
Pooled comparisons for CG45058/+, compared to the+/+ background.
